# Supplementary material for: Bystander activated CD8+ T cells mediate neuropathology during viral infection via antigen-independent cytotoxicity
Source: Nat Commun. 2024 Feb 5;15:896. doi: 10.1038/s41467-023-44667-0 (PMC10844499; doi:10.1038/s41467-023-44667-0)
Supplement: Supplementary file 3 — Source Data [file 41467_2023_44667_MOESM3_ESM.xlsx]

## Sheet: 1a
Serum			Brain
C57BL/6	Ifnar-/-		C57BL/6	Ifnar-/-
1.7	5.0607		1.7	5.29003
1.7	4.65321		1.7	3.47712
1.7	5.54407		1.7	4.21748
1.7	4.35218		1.7	3.17609
1.7	3.90309		1.7	3.47712
1.7	4.39794		1.7	3.17609
1.7	4.67669		1.7	5.53782
1.7	4.38917		1.7	3.65321
	4.58546			4.47712

## Sheet: 1e
C57BL/6	Ifnar-/-
0	2.63143
0	10.3162
0	14.6331
0
0

## Sheet: 1f
C57BL/6	Ifnar-/-
8.839	84.4763
3.97791	179.383
0	398.25
2.15459
3.46927

## Sheet: 1h
	Naive					ZIKV
Microglia	90.0797	90.8162	92.0928	94.0625		24.8807	10.9551	23.3496	18.646	0.715801
CD45hiCD11b+	2.79008	2.30407	2.06551	1.86131		10.3333	9.48308	10.4194	10.8112	4.17684
Lymphocytes	3.10009	2.35275	1.69245	1.39967		61.2181	75.9721	63.1454	67.2927	92.6407

## Sheet: 1i
Naive	ZIKV
0.620018	76.7631
0.19471	79.6023
0.327571	80.2691
0.166978	75.0372
	74.964

## Sheet: 1j
Naive	ZIKV
28	86631
12	104244
36	213116
34	37854
	71847

## Sheet: 1k
	Naive	ZIKV
0 - No signs of paralysis	4	2
1 - Hindlimb weakness	0	1
2 - Hindlimb paralysis in one leg	0	2
3 - Hindlimb paralysis in two legs	0	0

## Sheet: 2b
	Naive				IL-12/18				ZIKV				ZIKV + IL-12/18
D0	0	0	0		0	0	0		0	0	0	0	0	0	0	0
D3	0	0	0		929.487	449.791	1284.45		0	0	0	0	824.986	755.818	438.618	1117.51
D6	0	0	0		0	0	0		0	0	0	0	16.4866	0	0	0

## Sheet: 2c
PBS	IL-12/18
4.11394	3.60206
4.38021	3.69897
4.42325	3.17609
5.19033	3.30103
4.65321	3.26717
3.8451	3.59106
4.0607	3.30103
4.63849	3.11394
4.19033	3.39794

## Sheet: 2d
	PBS	IL-12/18	PBS	IL-12/18
0: No apparent symptoms	15	11	11	3
1: Hindlimb weakness	0	0	4	4
2: Hindlimb paralysis in one leg	0	0	5	2
3: Hindlimb paralysis in both legs	0	0	2	5

[truncated: 61 more sheets: 2e, 2f, 2i, 2j, 3b, 3d, 3e, 3f, 3g, 3h, 3i, 3j, 3k, 4b, 4c, 4e, 4f, 5a, 5b, 5d …]
